# Supplementary material for: Identification of Metabolomics Biomarkers in Extracranial Carotid Artery Stenosis
Source: Cells. 2022 Sep 27;11(19):3022. doi: 10.3390/cells11193022 (PMC9563778; doi:10.3390/cells11193022)
Supplement: Supplementary file 1 [file cells-11-03022-s001.zip]

Archive with 4 entries (4 files):
- 20220927 Supplemental Table S1- THL.pdf
- Supplementary Figure S1, plaque score_349_F.tif
- Supplementary Figure S2, PCA and PLSDA.tif
- Supplementary Figure S3- ROC.TIF
